# Supplementary material for: Novel candidates of pathogenic variants of the BRCA1 and BRCA2 genes from a dataset of 3,552 Japanese whole genomes (3.5KJPNv2)
Source: PLoS One. 2021 Jan 11;16(1):e0236907. doi: 10.1371/journal.pone.0236907 (PMC7799847; doi:10.1371/journal.pone.0236907)
Supplement: S1 Table — (XLSX) [file pone.0236907.s001.xlsx]

## Sheet: S1 Table
S1 Table. Functional annotations of the BRCA gene variants in 3.5KJPNv2 and GnomAD
	BRCA1		BRCA2
Data set	3.5KJPNv2	GnomAD	3.5KJPNv2	GnomAD
population	3552	125748	3552	125748
Method	WGS	WGS & Exome*	WGS	WGS & Exome*
Total	1891	1356	1720	3745
Exonic	83	879	139	2902
Clinvar P or LP (SNV)	4 (3)	86 (37)	6 (2)	228 (78)
InterVar P or LP (SNV)	9 (7)	87 (46)	23 (14)	275 (123)
* WGS: 905 individuals
