# Supplementary material for: Novel candidates of pathogenic variants of the BRCA1 and BRCA2 genes from a dataset of 3,552 Japanese whole genomes (3.5KJPNv2)
Source: PLoS One. 2021 Jan 11;16(1):e0236907. doi: 10.1371/journal.pone.0236907 (PMC7799847; doi:10.1371/journal.pone.0236907)
Supplement: S3 Table — (XLSX) [file pone.0236907.s003.xlsx]

## Sheet: S3 Table
S3 Table. Comparison of scores for pathogenic variants in the BRCA genes in 3.5KJPN
	InterVar P or LP			ClinVar P or LP
	scored 14, not scored 9			scored 5, not scored 5
	Max	Mean	Minimum	Max	Mean	Minimum
CADD_phred	46	30.3	18.3	46	34.6	25.9
DANN_rankscore	1	0.772	0.291	0.984	0.722	0.435
Eigen_raw	0.965	0.49	-0.385	0.807	0.653	0.501
Allele Frequency*	3.70.E-03	3.22.E-04	1.00.E-04	3.00.E-04	1.80.E-03	1.00.E-04
* All pathogenic or likely pathogenic variants including indels that have no computational scores
