# Supplementary material for: Novel candidates of pathogenic variants of the BRCA1 and BRCA2 genes from a dataset of 3,552 Japanese whole genomes (3.5KJPNv2)
Source: PLoS One. 2021 Jan 11;16(1):e0236907. doi: 10.1371/journal.pone.0236907 (PMC7799847; doi:10.1371/journal.pone.0236907)
Supplement: S5 Table — (XLSX) [file pone.0236907.s005.xlsx]

## Sheet: S5 Table
S5 Table. Statistics of the sisters or offspring cancer histories of candidate BRCA pathogenic variants carriers in the TMM-Comm cohort.
	P or LP	All candidates
Total	20	27
male (average age)	12 (67.4 y.o.)	15 (67.5 y.o.)
female (average age)	8 (58.5 y.o.)	12 (52.1 y.o)
Sister Positive	5	7
Sister expected	1.33	1.72
Observed	5	7
Odds Ratio	3.77	4.07
Z-value	3.3	4.16
p-value	0.0005	3e-05
Offspring Positive	3	3
Offspring expected	0.897086	1.16641
Observed	3	3
Odds Ratio	3.34416	2.57199
Z-value	2.2718	1.73717
p-value	0.0116	0.0409
